# Supplementary material for: Age Inflection Points of Colorectal Adenoma Risk in Young Adults: A Joinpoint Regression Analysis of a Single-Center Retrospective Colonoscopy-Based Cohort
Source: J Clin Med. 2026 Jul 17;15(14):5632. doi: 10.3390/jcm15145632 (PMC13413032; doi:10.3390/jcm15145632)
Supplement: Supplementary file 1 [file jcm-15-05632-s001.zip]

Archive with 1 entries (1 files):
- jcm-4418719-supplementary.pdf
